# Supplementary material for: Highly Photostable Carbon Dots from Citric Acid for Bioimaging
Source: Materials (Basel). 2022 Mar 24;15(7):2395. doi: 10.3390/ma15072395 (PMC9000082; doi:10.3390/ma15072395)
Supplement: Supplementary file 1 [file materials-15-02395-s001.zip]

Archive with 1 entries (1 files):
- materials-1571740-supplementary.pdf
